# Supplementary material for: Community-Based Approaches to Increase COVID-19 Vaccine Uptake and Demand: Lessons Learned from Four UNICEF-Supported Interventions
Source: Vaccines (Basel). 2023 Jun 30;11(7):1180. doi: 10.3390/vaccines11071180 (PMC10384848; doi:10.3390/vaccines11071180)
Supplement: Supplementary file 1 [file vaccines-11-01180-s001.zip]

Archive with 4 entries (4 files):
- S1. Community survey _ Tool.pdf
- S2. Final_Monthly Data Tracker _ KoboToolbox.pdf
- S3. Baseline_UNICEF_Vaccination survey Tool.pdf
- S4. Endline Vaccination Survey 2 _ KoboToolbox.pdf
